# Supplementary material for: Quantification of EGFR-HER2 Heterodimers in HER2-Overexpressing Breast Cancer Cells Using Liquid-Phase Electron Microscopy
Source: Cells. 2021 Nov 19;10(11):3244. doi: 10.3390/cells10113244 (PMC8623301; doi:10.3390/cells10113244)
Supplement: Supplementary file 1 [file cells-10-03244-s001.zip]

Archive with 1 entries (1 files):
- cells-1438684-supplementary.pdf
